# Supplementary material for: FDXR-Associated Oculopathy: Congenital Amaurosis and Early-Onset Severe Retinal Dystrophy as Common Presenting Features in a Chinese Population
Source: Genes (Basel). 2023 Apr 21;14(4):952. doi: 10.3390/genes14040952 (PMC10137360; doi:10.3390/genes14040952)
Supplement: Supplementary file 1 [file genes-14-00952-s001.zip › YiST-FDXR-Supplementary Table S1.xlsx]

## Sheet: Sheet1
Supplementary Table S1. List of 820 genes associated with retinal dystrophy or optic atrophy excluded
AAAS	ATXN7	COL18A1	ERCC1	GUCA1B	MAP4K4	OPA1	PRPF8	TMCO1	TNFRSF11B
ABCA4	AUH	COL2A1	ERCC2	GUCY2D	MAPKAPK3	OPA3	PRPH2	TMEM126A	TOPORS
ABCB6	B3GALNT2	COL4A1	ERCC3	HADHA	MASP1	OPN1LW	PRPS1	TMEM138	TPP1
ABCC6	B3GAT3	COL4A2	ERCC4	HARS	MC1R	OPN1MW	PRSS56	TMEM216	TRAF7
ABHD12	B3GLCT	COL4A3	ERCC5	HCCS	MCAT	OPN1SW	PTCH2	TMEM231	TRAPPC11
ABHD5	BBIP1	COL4A4	ERCC6	HDAC6	MCOLN1	OPTN	PTPN11	TMEM237	TREX1
ACBD5	BBS1	COL8A2	ERCC8	HDGFL3	MECR	OR2J2	PTPN23	TMEM67	TRIM32
ACO2	BBS10	COL9A1	ESCO2	HESX1	MEF2C	OR4F4	PUF60	TMEM8A	TRIM37
ACOT1	BBS12	COL9A2	ESPN	HEXA	MERTK	OSGEP	PXDN	SHH	TRNT1
ACOX1	BBS2	COL9A3	EXOSC2	HEXB	MFF	OSTM1	PYCR1	SIAH1	TRPM1
ACTA2	BBS4	COLQ	EYA1	HGSNAT	MFN2	OTX2	RAB11B	SIL1	TSC1
ACTB	BBS5	COX10	EYS	HK1	MFRP	P3H2	RAB18	SIX2	TSC2
ACTBL2	BBS7	COX15	FA2H	HMGB3	MFSD8	PABPN1	RAB28	SIX3	TSFM
ACTG1	BBS9	CPSF1	FAM111A	HMX1	MICOS13	PACS1	RAB3GAP1	SIX6	TSPAN12
ACVRL1	BCOR	CRB1	FAM126A	HOXB1	MIEF1	PAFAH1B1	RAB3GAP2	SLC16A12	TTC8
ADAM9	BCS1L	CREBBP	FAM161A	HPS1	MIP	PANK2	RAI1	SLC19A2	TTLL5
ADAMTS10	BEST1	CRIM1	FANCA	HPS3	MIR184	PASK	RARB	SLC24A1	TTPA
ADAMTS17	BFSP1	CRPPA	FANCG	HPS4	MIR204	PAX2	RAX	SLC24A5	TTR
ADAMTS18	BFSP2	CRTAP	FASTKD2	HPS5	MITF	PAX3	RAX2	SLC25A4	TUB
ADAMTS2	BLM	CRX	FBLN5	HPS6	MKKS	PAX6	RB1	SLC25A46	TUBA8
ADAMTSL4	BLOC1S3	CRYAA	FBN1	HSD11B2	MKS1	PCARE	RBBP8	SLC2A10	TUBB3
ADGRA3	BLOC1S6	CRYAB	FBN2	HSD17B10	MMACHC	PCDH15	RBP3	SLC33A1	TUBGCP4
ADGRV1	BMP1	CRYBA1	FBXL4	HSF4	MNAT1	PCK1	RBP4	SLC38A8	TUBGCP6
ADIPOR1	BMP4	CRYBA2	FDX2	HSPG2	MOGS	PCLO	RCBTB1	SLC39A5	TULP1
AFG3L2	BSG	CRYBA4	FGFR2	IBA57	MPLKIP	PCNT	RD3	SLC44A1	TWIST1
AGBL1	C12ORF57	CRYBB1	FKBP14	IDH3A	MTPAP	PCYT1A	RDH11	SLC45A2	TWNK
AGBL5	C12orf65	CRYBB2	FKRP	IDH3B	MTRFR	PDE6A	RDH12	SLC4A11	TXN2
AGK	C19orf12	CRYBB3	FKTN	IDUA	MTTP	PDE6B	RDH5	SLC4A4	TXNL4A
AGPS	C1QTNF5	CRYGB	FLNA	IFT140	MVK	PDE6C	RECQL4	SLC52A2	TYR
AGRN	C8orf37	CRYGC	FLNB	IFT172	MYH3	PDE6D	REEP6	SLC52A3	TYRP1
AGXT	CA2	CRYGD	FLVCR1	IFT27	MYO5A	PDE6G	RERE	SLC7A14	UBE3A
AHI1	CA4	CRYGS	FNBP4	IFT81	MYO7A	PDE6H	RGR	SLITRK6	UBE3B
AHR	CABP4	CSPP1	FOXC1	IGFBP7	MYOC	PDSS1	RGS9	SMAD4	UBIAD1
AIPL1	CACNA1F	CTC1	FOXC2	IMPDH1	MYRF	PDXK	RGS9BP	SMARCA4	UCHL1
AIRE	CACNA2D4	CTDP1	FOXE3	IMPG1	NAA10	PDZD7	RHO	SMCHD1	UFM1
ALDH18A1	CANT1	CTNNA1	FOXL2	IMPG2	NADK2	PET100	RIMS1	SMOC1	UNC119
ALDH1A3	CAPN5	CTNNB1	FRAS1	INPP5E	NAGA	PEX1	RLBP1	SMPD1	UNC45B
ALDH3A2	CASK	CTNS	FREM1	INVS	NBAS	PEX10	ROBO3	SNAI2	USH1C
ALDOA	CBL	CTSA	FREM2	IQCB1	NDP	PEX12	ROM1	SNRNP200	USH1G
ALG1	CBS	CWC27	FRMD7	ISCA2	NDUFA1	PEX13	RP1	SNX10	USH2A
ALG13	CC2D2A	CYFIP2	FTL	ITM2B	NDUFA12	PEX14	RP1L1	SON	USP45
ALG2	CCDC88A	CYP1B1	FXN	ITPR1	NDUFA13	PEX16	RP2	SORD	USP9X
ALG3	CCT2	CYP27A1	FYCO1	JAG1	NDUFA6	PEX2	RPE65	SOST	VAX1
ALG6	CDC42	CYP4V2	FZD4	KARS1	NDUFAF2	PEX26	RPGR	SOX10	VCAN
ALMS1	CDH23	CYP7B1	FZD5	KCNJ13	NDUFAF3	PEX3	RPGRIP1	SOX2	VHL
ALPK1	CDH3	DCN	GABRA1	KCNV2	NDUFAF5	PEX5	RPGRIP1L	SOX9	VIM
ALX1	CDHR1	DDX11	GALC	KCTD1	NDUFAF7	PEX6	RPIA	SPATA7	VPS13B
ALX3	CENPF	DGUOK	GALK1	KERA	NDUFC2	PEX7	RPL14	SPECC1L	VPS53
AMACR	CEP164	DHCR7	GALNS	KIAA0586	NDUFS1	PGK1	RRM2B	SPG7	VSX1
ANTXR1	CEP19	DHDDS	GALNT15	KIAA1549	NDUFS2	PHOX2A	RS1	SPOP	VSX2
AP3B1	CEP250	DHODH	GALT	KIF11	NDUFS3	PHYH	RTN4IP1	SPP2	WDPCP
AP3B2	CEP290	DHX38	GBA2	KIF1A	NDUFS4	PIEZO2	RXYLT1	SRCAP	WDR19
AP3D1	CEP78	DNA2	GCNT2	KIF21A	NDUFS5	PIGL	SACS	SRD5A3	WDR36
APOA1	CERKL	DNAJC19	GDAP1	KIF7	NDUFS6	PIK3R1	SAG	SSBP1	WDR4
APOPT1	CFAP410	DNAJC30	GDF3	KIZ	NDUFV2	PIKFYVE	SALL2	STRA6	WDR73
APTX	CFH	DNM1L	GDF6	KLC2	NEDD4L	PITPNM3	SALL4	STS	WFS1
ARHGAP31	CHD7	DNMT1	GFER	KLHL7	NEK2	PITX2	SAMD11	STT3B	WHRN
ARHGEF18	CHM	DNMT3A	GH1	KRIT1	NEU1	PITX3	SBF1	STUB1	WRN
ARL13B	CHMP1A	DOCK6	GJA1	KRT12	NEUROD1	PLA2G5	SBF2	SUCLA2	WWOX
ARL2BP	CHMP4B	DPM1	GJA3	KRT3	NF1	PLA2G6	SCARF2	SUFU	XYLT2
ARL3	CHN1	DRAM2	GJA8	LAMA1	NF2	PLG	SCN2A	SUOX	YAP1
ARL6	CHRDL1	DST	GJC2	LAMB2	NHS	PLK4	SCYL1	SURF1	YARS2
ARR3	CHRNA1	DTHD1	GLA	LARGE1	NIPBL	PLOD1	SDCCAG8	SYNE1	YIF1B
ARSB	CHRND	DTNBP1	GLB1	LCA5	NLRP1	PLOD3	SDHA	TACO1	YME1L1
ARSG	CHRNE	EBP	GLIS3	LCAT	NMNAT1	PLP1	PRCD	TACSTD2	ZEB1
ARX	CHST14	ECEL1	GM2A	LDLRAD2	NOD2	PMM2	PRDM13	TAT	ZEB2
ASAH1	CHST6	ECM1	GNA11	LIM2	NOG	PNPLA6	PRDM5	TBC1D20	ZIC2
ASB10	CIB2	EDN3	GNAT1	LOXL3	NOTCH2	POC1B	PRICKLE3	TBC1D24	ZNF408
ASPA	CISD2	EDNRB	GNAT2	LRAT	NPC1	POC5	PRKAR1A	TBCE	ZNF423
ASPH	CLCC1	EFEMP1	GNB3	LRIT3	NPHP1	POGZ	PROM1	TCF4	ZNF469
ASRGL1	CLCN7	EIF2B1	GNPAT	LRMDA	NPHP3	POLG	PRPF3	TCIRG1	ZNF513
ASXL1	CLDN19	EIF2B2	GNPTG	LRP2	NPHP4	POLG2	PRPF31	TCOF1	ZNHIT3
ATAD3A	CLN3	EIF2B4	GP1BA	LRP5	NR2E3	POLH	PRPF4	TCTN2	ZPR1
ATCAY	CLN5	EIF2B5	GPR143	LSS	NR2F1	POLR1D	SEC23A	TCTN3
ATF6	CLPB	ELOVL1	GPR179	LTBP2	NRL	POLR3B	SEC31A	TDRD7
ATG7	CLRN1	ELOVL4	GRIP1	LYST	NTF4	POMGNT1	SEMA3E	TEAD1
ATIC	CLUAP1	EMC1	GRK1	LYZ	NTRK1	POMK	SEMA4A	TEK
ATM	CNGA1	ENSA	GRM6	LZTFL1	NTRK2	POMT1	SERAC1	TENM3
ATOH7	CNGA3	EP300	GRN	MAB21L2	NYX	POMT2	SERPINH1	TFAP2A
ATP13A2	CNGB1	EPG5	GSC	MAF	OAT	PORCN	SERPINI2	TFG
ATP1A3	CNGB3	EPHA2	GSN	MAK	OCA2	PPT1	SETX	TGFBI
ATP7B	CNNM4	EPRS1	GTF2H5	MAN2B1	OCRL	PQBP1	SH3PXD2B	TIMM8A
ATXN1	COL11A1	ERBB3	GUCA1A	MAP2K2	OFD1	PRPF6	TINF2	TMX3
